# Supplementary material for: Development and Properties of Disposable Plates Made of Cellulosic Pulp from Mango Agro-Industrial Waste
Source: Polymers (Basel). 2025 Oct 15;17(20):2757. doi: 10.3390/polym17202757 (PMC12566691; doi:10.3390/polym17202757)
Supplement: Supplementary file 1 [file polymers-17-02757-s001.zip]

Archive with 1 entries (1 files):
- polymers-3871603-supplementary.pdf
